# Supplementary material for: The effect of early probiotic exposure on the preterm infant gut microbiome development
Source: Gut Microbes. 2021 Jul 15;13(1):1951113. doi: 10.1080/19490976.2021.1951113 (PMC8284123; doi:10.1080/19490976.2021.1951113)
Supplement: Supplemental Material [file KGMI_A_1951113_SM3485.zip]

Archive with 8 entries (7 files):
- supplementary/
- supplementary/downloadFromZipFile1.pdf
- supplementary/downloadFromZipFile2.pdf
- supplementary/downloadFromZipFile3.pdf
- supplementary/downloadFromZipFile4.pdf
- supplementary/downloadFromZipFile5.pdf
- supplementary/downloadFromZipFile6.pdf
- supplementary/table_s2.xlsx
