# Supplementary material for: The effect of early probiotic exposure on the preterm infant gut microbiome development
Source: Gut Microbes. 2021 Jul 15;13(1):1951113. doi: 10.1080/19490976.2021.1951113 (PMC8284123; doi:10.1080/19490976.2021.1951113)
Supplement: Supplemental Material [file KGMI_A_1951113_SM3485.zip › supplementary/table_s2.xlsx]

## Sheet: Table S2
	5d		10d		30d
	aNoP N=126	bPRO N=69	aNoP N=124	bPRO N=75	aNoP N=129	bPRO N=55
Bifidobacterium animalis (median[interquartile range])	0.00 [0.00;0.00]	0.77 [0.06;3.35]	0.00 [0.00;0.00]	0.45 [0.05;5.50]	0.00 [0.00;0.00]	0.32 [0.10;5.78]
Lacticaseibacillus rhamnosus (median[interquartile range])	0.00 [0.00;0.00]	9.78 [0.62;25.7]	0.00 [0.00;0.00]	9.47 [2.28;24.6]	0.00 [0.00;0.00]	4.73 [0.60;11.1]
Bifidobacterium animalis > 1%:	0 (0.00%)	31 (44.9%)	0 (0.00%)	29 (38.7%)	0 (0.00%)	24 (43.6%)
Lacticaseibacillus rhamnosus > 1%:	0 (0.00%)	49 (71.0%)	0 (0.00%)	64 (85.3%)	0 (0.00%)	37 (67.3%)
Bifidobacterium animalis > 0.1%:	1 (0.79%)	50 (72.5%)	0 (0.00%)	52 (69.3%)	0 (0.00%)	41 (74.5%)
Lacticaseibacillus rhamnosus > 0.1%:	0 (0.00%)	62 (89.9%)	0 (0.00%)	74 (98.7%)	3 (2.33%)	50 (90.9%)
The relative abundance is shown by the median and interquartile range in the square brackets.
aNoP, non-probiotics cohort; bPRO, probiotics cohort.
